# Supplementary material for: Host–guest complexes between cryptophane-C and chloromethanes revisited
Source: Magn Reson Chem. 2012 Nov 7;51(1):19–31. doi: 10.1002/mrc.3898 (PMC3568900; doi:10.1002/mrc.3898)
Supplement: Supplementary file 3 [file mrc0051-0019-SD3.txt]

Supplementary Material to the Manuscript: Host-guest complexes
between cryptophane-C and chloromethanes revisited
Z. Takacsa, M. S˘oltésoS˘oltésováa,b, J. Kowalewskia, J. Langb, T. Brotinc and J.-P. Dutastac
aDepartment of Materials and Environmental Chemistry, Arrhenius Laboratory, Stockholm University,
SE-10691 Stockholm, Sweden
bDepartment of Low Temperature Physics, Faculty of Mathematics and Physics, Charles University in
Prague, V Holesovickach 2, CZ-180 00 Prague 8, Czech Republic
cLaboratoire de Chimie, CNRS-UMR 5182, Ecole Normale Superieure de Lyon, 46 Allée d’Italie, F-69364
Lyon cedex 07, France
July 5, 2012
1Table 1: The relative energies of non-complexed Cryptophane-C in Kj/mol. Lower case ’e’ denotes the energies obtained by the basis set
6-31G(d), and upper case E denotes the energies obtained by single point calculations at the basis set 6-311+G(2d,p). ’EE’ and ’ee’ contain the
zero point corrections and the thermal corrections. ’EEE’ and ’eee’ contain the van der Waals(vdW) correction too. The column ’vdW’ is the
absolute value of the van der Waals correction in Kj/mol. The abbreviation ’deg’ is the degeneracy of the conformer used for the Boltzmann
distribution. The conformers labeled ’b’ were optimized with different methoxy group dihedral (3”-2”-O-M) see Table 2.
Conformer/Energy deg e E ee EE eee EEE vdW
T1T1T1 1 33.1 38.7 21.8 27.5 35.1 38.3 -507.9
T2T2T2 1 31.5 36.1 23.2 27.8 26.5 28.7 -518.0
G+1T1T1 3 24.8 30.9 21.4 27.6 27.0 30.7 -515.6
G+2T1T1 3 23.4 27.4 15.2 19.1 25.0 26.6 -511.3
G+1T2T2 3 29.7 38.0 21.3 29.7 29.1 35.1 -513.4
G+2T2T2 3 22.7 25.7 16.7 19.7 23.6 24.2 -514.3
G1T1T1 3 21.7 27.7 18.1 24.0 19.8 23.4 -519.5
G2T1T1 3 22.6 27.4 18.1 22.9 22.3 24.7 -517.0
G1T2T2 3 26.5 32.9 18.1 24.4 18.9 22.9 -520.4
G2T2T2 3 22.9 26.9 18.4 22.5 18.9 20.5 -520.8
G1G1T1 3 18.6 24.8 15.0 21.2 9.5 13.2 -526.7
G1G1T2 3 17.5 23.7 15.5 21.7 6.8 10.6 -529.9
G2G2T1 3 15.4 18.8 12.1 15.5 10.3 11.4 -522.9
G2G2T2 3 17.4 21.1 11.2 15.0 10.5 11.8 -522.0
G+1G+1T1 3 21.7 28.6 17.9 24.8 19.1 23.6 -520.0
G+1G+1T2 3 24.0 32.0 19.6 27.7 21.8 27.4 -519.0
G+2G+2T1 3 12.4 14.5 9.0 11.2 14.9 14.7 -515.3
G+2G+2T2 3 10.1 12.0 7.3 9.2 8.0 7.5 -520.5
G+1G+1G+1 1 19.4 27.0 20.1 27.7 17.1 22.3 -524.1
G+2G+2G+2 1 0.0 0.0 0.0 0.0 2.4 0.0 -518.8
G1G1G1 1 11.4 17.5 13.9 20.0 0.0 3.7 -535.1
G2G2G2 1 8.6 10.3 11.2 12.9 3.0 2.4 -529.4
G1G1G2 3 9.2 14.2 13.2 18.2 1.4 4.0 -533.0
G 1G1G+2 3 10.3 14.9 12.6 17.2 4.4 6.6 -529.4
G1G2G2 3 8.2 11.8 12.5 16.0 2.3 3.4 -531.4
G 1G+2G2 3 9.7 12.9 11.5 14.7 5.4 6.2 -527.2
G1G+2G+2 3 6.0 8.5 8.2 10.7 5.0 5.1 -524.4
G+2G2G2 3 5.7 7.0 10.4 11.7 4.5 3.4 -527.1
G+2G+2G2 3 2.7 3.6 6.0 6.8 3.3 1.8 -523.8
G+1G+2G+2 3 2.9 5.5 5.4 8.0 3.6 3.9 -522.9
G+1G+1G+2 3 10.0 15.2 11.4 16.5 8.5 11.2 -524.1
G1G1G 1b 1 32.8 41.2 26.7 35.1 9.9 15.9 -538.0
G2G2G 2b 1 27.3 30.0 20.6 23.3 17.0 17.4 -524.7
G+2G+2G+2b 1 19.8 20.7 14.8 15.7 20.6 19.1 -515.4
G1G+2G2b 3 16.6 19.8 14.7 17.9 10.3 11.0 -525.6
G+1G+2G+2b 3 10.4 13.4 7.8 10.8 7.4 8.0 -521.6
2T1T1T1
T2T2T2
G+1T1T1
G+2T1T1
G+1T2T2
G+2T2T2
G-1T1T1
G-2T1T1
G-1T2T2
G-2T2T2
G-1G-1T1
G-1G-1T2
G-2G-2T1
G-2G-2T2
G+1G+1T1
G+1G+1T2
G+2G+2T1
G+2G+2T2
G+1G+1G+1
G+2G+2G+2
G-1G-1G-1
G-2G-2G-2
G-1G-1G-2
G-1G-1G+2
G-1G-2G-2
G-1G+2G-2
G-1G+2G+2
G+2G-2G-2
G+2G+2G-2
G+1G+2G+2
G+1G+1G+2
0 0.1 0.2 0.3 0.4 0.5 0.6 0.7
conformer
P(Ei)
Figure S1: The Boltzmann distribution of conformers of non-complexed cryptophane-C based on the energies in column ee(box) and
EE(cylinder) in Table 1.
3Table 2: The dihedral angle of the linkers and methoxy groups of non-complexed Cryptophane-C. The conformers labeled by ’b’ have different
dihedral angle of the methoxy groups.
Conformer/Dihedral O-1’-2’-O O-1’-2’-O O-1’-2’-O 3”-2”-O-M 3”-2”-O-M 3”-2”-O-M
T1T1T1 177.2 176.9 177.0 2.8 3.0 2.4
T2T2T2 -177.4 166.6 166.0 0.2 1.7 1.8
G+1T1T1 60.8 -177.5 176.5 2.0 2.1 3.0
G+2T1T1 59.5 178.5 179.3 2.1 2.4 0.6
G+1T2T2 60.1 -171.9 -175.9 0.3 1.6 1.0
G+2T2T2 56.4 175.4 172.0 0.6 0.8 2.0
G1T1T1 -70.1 178.1 -167.4 3.2 3.3 1.0
G2T1T1 -56.0 175.6 -179.3 3.0 -0.5 1.1
G1T2T2 -68.2 168.7 -179.7 3.6 0.7 1.6
G2T2T2 -56.3 -175.8 165.5 0.6 1.5 -4.4
G1G 1T1 -68.1 -68.4 179.2 2.9 1.5 1.4
G1G 1T2 -68.9 -66.3 167.4 4.6 2.4 1.1
G2G 2T1 -56.1 -58.2 179.9 1.2 -1.8 -0.6
G2G 2T2 -58.1 -56.5 -178.7 1.9 -1.3 -1.0
G+1G+1T1 62.0 61.8 -177.6 2.4 3.4 3.4
G+1G+1T2 61.7 61.2 -175.3 3.6 2.1 1.9
G+2G+2T1 59.9 59.9 -179.2 2.3 1.4 0.7
G+2G+2T2 57.9 58.7 173.2 1.7 1.2 0.5
G+1G+1G+1 61.8 62.0 62.0 4.1 4.3 4.0
G+2G+2G+2 60.3 60.4 60.3 0.8 0.7 0.8
G 1G1G1 -67.1 -67.5 -67.4 1.8 1.6 1.9
G 2G2G2 -57.6 -57.5 -57.4 -1.9 -1.6 -1.7
G 1G1G2 -66.2 -68.1 -56.8 -1.0 3.0 0.4
G1G1G+2 -66.8 -66.2 56.4 2.7 2.4 0.0
G 1G2G2 -67.2 -56.5 -57.3 0.4 0.6 -1.5
G1G+2G2 -65.2 57.5 -55.7 2.2 1.2 -2.7
G1G+2G+2 -66.1 56.6 59.9 2.1 0.4 0.9
G+2G2G2 57.2 -54.1 -57.4 1.2 -1.9 -2.6
G+2G+2G2 57.8 59.7 -53.8 1.0 -1.9 0.5
G+1G+2G+2 61.8 57.4 59.8 2.1 0.8 0.9
G+1G+1G+2 62.4 61.9 57.2 0.4 1.6 3.1
G1G1G1b -67.3 -67.0 -67.4 -103.9 -104.5 -104.9
G2G2G2b -58.4 -58.3 -58.4 -107.9 -108.6 -107.6
G+2G+2G+2b 60.0 60.0 60.1 -113.4 -113.1 -113.3
G1G+2G2b -65.5 57.6 -56.7 -106.6 2.6 2.6
G+1G+2G+2b 61.3 59.8 57.0 2.5 0.4 -111.7
4Table 3: The calculated chemical shifts of the linker and methoxy carbons of non-complexed Cryptophane-C in ppm. The column ’diff’ is the
difference between the average of 2’ and the average of 1’.
Conformer/Carbon 1’ 1’ 1’ 2’ 2’ 2’ M M M diff(2’-1’)
T1T1T1 75.1 75.1 74.8 75.3 75.2 75.0 56.3 56.1 56.0 0.2
T2T2T2 77.9 73.3 68.2 77.7 74.7 69.1 56.6 56.3 56.0 0.7
G+1T1T1 68.2 76.3 74.0 72.2 74.9 73.9 55.9 56.5 55.6 0.8
G+2T1T1 67.3 75.9 75.5 69.4 75.1 74.9 56.3 56.0 56.0 0.2
G+1T2T2 68.2 76.8 77.6 72.5 77.4 77.6 56.1 56.3 55.9 1.6
G+2T2T2 67.4 72.7 70.5 67.5 76.0 75.3 56.3 56.3 56.5 2.7
G1T1T1 70.6 76.3 70.1 75.3 74.0 72.3 56.2 56.1 55.9 1.5
G2T1T1 67.3 76.3 74.2 67.3 75.2 74.7 56.5 56.2 56.0 -0.2
G1T2T2 69.9 77.9 70.0 74.0 77.6 74.2 56.4 56.4 55.9 2.7
G2T2T2 66.2 77.4 71.8 67.2 77.6 69.8 56.5 56.4 56.2 -0.3
G1G1T1 70.8 70.2 76.5 75.5 75.2 74.3 56.5 56.0 55.9 2.5
G1G1T2 69.8 69.5 70.7 74.7 74.2 76.7 56.2 56.4 56.1 5.2
G2G2T1 69.2 67.9 75.9 67.6 67.0 75.0 56.6 56.2 56.2 -1.1
G2G2T2 69.6 67.9 76.8 67.7 67.4 77.3 56.6 56.4 56.2 -0.6
G+1G+1T1 69.7 69.2 75.6 72.7 72.7 74.1 56.4 55.8 55.4 1.7
G+1G+1T2 70.1 69.0 77.5 72.6 72.5 77.3 56.5 55.7 55.4 1.9
G+2G+2T1 67.5 67.6 75.7 70.4 68.8 74.6 56.3 56.3 56.3 1.0
G+2G+2T2 67.9 67.5 69.4 69.8 67.5 74.6 56.5 56.5 56.1 2.4
G+1G+1G+1 70.6 70.1 69.5 72.8 72.4 71.9 55.8 55.8 55.6 2.3
G+2G+2G+2 67.9 67.4 67.2 69.8 69.7 69.4 56.4 56.2 56.1 2.1
G 1G1G1 70.6 70.5 70.2 75.0 74.7 74.7 56.4 56.0 55.8 4.4
G 2G2G2 69.6 69.3 69.0 67.7 67.6 67.5 56.5 56.5 56.3 -1.7
G 1G1G2 70.3 69.9 68.1 75.2 75.2 67.6 56.7 56.2 56.1 3.2
G1G1G+2 70.1 69.8 67.2 75.2 74.5 69.3 56.6 56.0 56.0 4.0
G 1G2G2 70.6 69.0 68.5 74.5 67.6 67.6 56.8 56.6 56.3 0.5
G1G+2G 2 69.4 69.5 67.5 74.7 67.3 69.0 56.6 56.2 55.8 1.5
G1G+2G+2 70.2 68.1 67.4 75.5 70.9 68.2 56.4 56.1 55.8 3.0
G+2G2G 2 69.3 67.5 67.4 67.7 68.1 67.3 56.5 56.4 56.4 -0.4
G+2G+2G2 67.8 67.4 67.3 69.5 67.8 67.2 56.5 56.5 56.2 0.7
G+1G+2G+2 67.8 67.6 67.2 72.0 68.9 67.6 56.5 56.5 55.8 2.0
G+1G+1G+2 70.0 68.0 67.7 72.7 72.1 67.0 56.4 55.8 55.5 2.0
G1G1G1b 70.7 70.6 70.4 74.9 74.7 74.7 62.4 62.4 62.2 4.2
G2G2G2b 67.9 67.8 67.8 69.6 69.6 69.3 62.5 62.2 62.2 1.7
G+2G+2G+2b 68.0 67.3 67.2 69.6 69.5 69.2 62.3 62.3 62.1 1.9
G1G+2G2b 69.6 70.3 67.4 75.2 69.0 67.3 62.3 56.2 56.1 1.4
G+1G+2G+2b 68.4 67.9 67.4 72.2 69.0 67.8 62.4 56.3 55.8 1.8
5Table 4: The relative energies of chloroform complexed Cryptophane-C in Kj/mol. Lower case ’e’ denotes the energies obtained by the basis
set 6-31G(d), and upper case E denotes the energies obtained by single point calculations at the basis set 6-311+G(2d,p). ’EE’ and ’ee’ contain
the zero point corrections and the thermal corrections. ’EEE’ and ’eee’ contain the van der Waals(vdW) correction too. The column ’vdW’ is
the absolute value of the van der Waals correction in Kj/mol. The abbreviation ’deg’ is the degeneracy of the conformer used for the Boltzmann
distribution. The conformers labeled ’b’ were optimized with different methoxy group dihedral (3”-2”-O-M) see Table 5.
Conformer/Energy deg e E ee EE eee EEE vdW
T1T1T1(1) 1 13.6 21.7 4.9 13.0 24.1 32.2 -595.3
T1T1T1(2) 1 16.6 24.0 3.5 10.9 27.4 34.7 -590.7
T1T1T2(1) 3 15.9 24.9 5.6 14.6 24.8 33.9 -595.3
T1T2T2(1) 3 18.6 27.8 5.9 15.1 23.9 33.1 -596.6
T2T2T2(1) 1 21.7 32.2 6.7 17.2 26.4 36.9 -594.8
T2T2T2(2) 1 23.6 34.7 10.1 21.2 30.1 41.2 -594.5
G+1T1T1(1) 3 14.4 23.4 10.5 19.6 19.0 28.1 -606.0
G+1T1T1(2) 3 19.3 27.3 14.7 22.8 25.6 33.6 -603.7
G1T1T1(1) 3 16.5 23.3 13.8 20.6 17.9 24.7 -610.5
G1T1T1(2) 3 18.2 24.0 18.8 24.5 19.2 25.0 -614.1
G+2T1T1(1) 3 8.7 14.1 4.8 10.1 17.4 22.7 -601.9
G+2T1T1(2) 3 8.9 13.8 1.3 6.3 15.5 20.4 -600.4
G2T1T1(1) 3 16.1 21.7 14.6 20.2 20.4 26.0 -608.7
G2T1T1(2) 3 16.4 21.5 14.4 19.4 19.3 24.3 -609.6
G+1T2T2(1) 3 20.2 30.9 14.3 25.0 23.8 34.5 -605.0
G+1T2T2(2) 3 21.8 32.6 15.7 26.5 26.1 36.9 -604.1
G1T2T2(1) 3 20.9 29.7 13.7 22.4 17.3 26.0 -610.9
G1T2T2(2) 3 25.4 34.0 17.3 25.9 20.5 29.1 -611.3
G+2T2T2(1) 3 12.4 19.7 5.0 12.3 16.4 23.7 -603.2
G+2T2T2(2) 3 14.0 21.7 4.7 12.4 17.5 25.3 -601.7
G2T2T2(1) 3 21.1 27.7 15.4 21.9 20.8 27.4 -609.1
G2T2T2(2) 3 22.4 29.5 13.7 20.8 19.0 26.1 -609.3
G+1G+1T1(1) 3 17.9 27.6 15.6 25.3 18.3 28.0 -611.8
G+1G+1T1(2) 3 23.1 32.1 19.5 28.6 25.0 34.0 -609.1
G1G1T1(1) 3 23.0 28.5 23.1 28.6 15.1 20.6 -622.6
G1G1T1(2) 3 30.3 34.8 34.5 39.0 29.2 33.6 -619.9
G+1G+1T2(1) 3 21.3 31.7 20.3 30.6 22.9 33.2 -612.0
G+1G+1T2(2) 3 23.2 33.4 22.5 32.6 23.7 33.8 -613.4
G1G1T2(1) 3 24.4 30.7 23.2 29.5 14.0 20.3 -623.7
G1G1T2(2) 3 31.9 37.6 32.0 37.7 24.4 30.1 -622.1
G+2G+2T1(1) 3 5.1 7.4 1.5 3.8 9.1 11.4 -607.0
G+2G+2T1(2) 3 3.9 6.3 0.7 3.2 7.9 10.3 -607.4
6Table 4 continued
Conformer/Energy deg e E ee EE eee EEE vdW
G2G2T1(1) 3 23.7 26.0 24.5 26.8 19.1 21.5 -619.8
G2G2T1(2) 3 20.8 23.5 23.0 25.7 17.8 20.6 -619.7
G+2G+2T2(1) 3 5.8 9.1 4.4 7.7 10.2 13.4 -608.8
G+2G+2T2(2) 3 6.1 10.2 2.8 6.9 7.9 12.0 -609.5
G2G2T2(1) 3 25.3 28.0 24.3 27.0 18.8 21.5 -620.0
G2G2T2(2) 3 23.6 27.5 22.8 26.6 14.8 18.6 -622.6
G+1G+1G+1(1) 1 24.4 34.8 21.8 32.2 18.2 28.6 -618.1
G+1G+1G+1(2) 1 28.5 38.0 28.1 37.7 25.4 35.0 -617.2
G1G1G1(1) 1 31.0 34.9 35.8 39.8 15.2 19.1 -635.2
G1G1G1(2) 1 42.9 44.8 46.9 48.8 32.4 34.3 -629.1
G+2G+2G+2(1) 1 2.0 0.9 1.8 0.7 3.6 2.5 -612.8
G+2G+2G+2(2) 1 0.0 0.0 0.0 0.0 0.0 0.0 -614.6
G2G2G2(1) 1 33.1 30.8 37.2 34.9 24.0 21.7 -627.8
G2G2G2(2) 1 27.3 26.7 30.8 30.2 12.8 12.2 -632.6
G+1T1T2(1) 3 16.8 25.9 12.1 21.2 22.0 31.1 -604.7
G+1T1T2(2) 3 17.8 27.1 12.4 21.7 16.6 25.9 -610.3
G+1G2T1(1) 3 21.5 27.1 20.9 26.4 17.8 23.3 -617.7
G+1G2T1(2) 3 25.0 30.5 21.5 26.9 22.0 27.5 -614.0
G+1G2T2(1) 3 24.2 30.4 23.8 30.0 20.5 26.7 -617.9
G+1G2T2(2) 3 25.7 32.4 24.6 31.2 21.8 28.5 -617.3
G+2G2T1(1) 3 15.2 17.5 11.9 14.2 13.2 15.4 -613.3
G+2G2T1(2) 3 13.2 16.2 13.0 16.1 12.6 15.6 -615.0
G+1G+2G+2(1) 3 8.9 11.4 12.0 14.5 10.1 12.5 -616.5
G+1G+2G+2(2) 3 8.1 11.3 9.9 13.1 5.6 8.9 -618.8
G+2G+2G2(1) 3 12.2 10.9 15.1 13.8 7.6 6.3 -622.1
G+2G+2G2(2) 3 8.7 8.9 14.6 14.8 5.2 5.4 -624.0
G+2G2G2(1) 3 22.0 20.3 27.2 25.5 14.0 12.3 -627.8
G+2G2G2(2) 3 18.1 18.5 24.1 24.5 9.2 9.6 -629.5
G+2G+2G+2(1)b 1 20.6 21.0 14.3 14.6 19.4 19.8 -609.5
G+2G+2G+2(2)b 1 17.6 19.6 11.9 13.9 14.8 16.8 -611.7
7T1T1T121G
T1T1T12+G
T1T1T+21G
T1T+T+21G
T+T+T+21G
T+T+T+2+G
- 01T1T121G
- 01T1T12+G
- .1T1T121G
- .1T1T12+G
- 0+T1T121G
- 0+T1T12+G
- .+T1T121G
- .+T1T12+G
- 01T+T+21G
- 01T+T+2+G
- .1T+T+21G
- .1T+T+2+G
- 0+T+T+21G
- 0+T+T+2+G
- .+T+T+21G
- .+T+T+2+G
- 01- 01T121G
- 01- 01T12+G
- .1- .1T121G
- .1- .1T12+G
- 01- 01T+21G
- 01- 01T+2+G
- .1- .1T+21G
- .1- .1T+2+G
- 0+- 0+T121G
- 0+- 0+T12+G
- .+- .+T121G
- .+- .+T12+G
- 0+- 0+T+21G
- 0+- 0+T+2+G
- .+- .+T+21G
- .+- .+T+2+G
- 01- 01- 0121G
- 01- 01- 012+G
- .1- .1- .121G
- .1- .1- .12+G
- 0+- 0+- 0+21G
- 0+- 0+- 0+2+G
- .+- .+- .+21G
- .+- .+- .+2+G
- 01T1T+21G
- 01T1T+2+G
- 01- .+T121G
- 01- .+T12+G
- 01- .+T+21G
- 01- .+T+2+G
- 0+- .+T121G
- 0+- .+T12+G
- 01- 0+- 0+21G
- 01- 0+- 0+2+G
- 0+- 0+- .+21G
- 0+- 0+- .+2+G
- 0+- .+- .+21G
- 0+- .+- .+2+G
3
3435
341
3415
34+
34+5
346
7concfrmf
e 2P(G
Figure S2: The Boltzmann distribution of conformers of chloroform complexed cryptophane-C based on the energies in column ee(box) and
EE(cylinder) in Table 4.
8T1T1T121G
T1T1T12+G
T1T1T+21G
T1T+T+21G
T+T+T+21G
T+T+T+2+G
- 01T1T121G
- 01T1T12+G
- .1T1T121G
- .1T1T12+G
- 0+T1T121G
- 0+T1T12+G
- .+T1T121G
- .+T1T12+G
- 01T+T+21G
- 01T+T+2+G
- .1T+T+21G
- .1T+T+2+G
- 0+T+T+21G
- 0+T+T+2+G
- .+T+T+21G
- .+T+T+2+G
- 01- 01T121G
- 01- 01T12+G
- .1- .1T121G
- .1- .1T12+G
- 01- 01T+21G
- 01- 01T+2+G
- .1- .1T+21G
- .1- .1T+2+G
- 0+- 0+T121G
- 0+- 0+T12+G
- .+- .+T121G
- .+- .+T12+G
- 0+- 0+T+21G
- 0+- 0+T+2+G
- .+- .+T+21G
- .+- .+T+2+G
- 01- 01- 0121G
- 01- 01- 012+G
- .1- .1- .121G
- .1- .1- .12+G
- 0+- 0+- 0+21G
- 0+- 0+- 0+2+G
- .+- .+- .+21G
- .+- .+- .+2+G
- 01T1T+21G
- 01T1T+2+G
- 01- .+T121G
- 01- .+T12+G
- 01- .+T+21G
- 01- .+T+2+G
- 0+- .+T121G
- 0+- .+T12+G
- 01- 0+- 0+21G
- 01- 0+- 0+2+G
- 0+- 0+- .+21G
- 0+- 0+- .+2+G
- 0+- .+- .+21G
- 0+- .+- .+2+G
3
3435
341
3415
34+
34+5
346
3465
347
3475
345
conformer
P2( EG
Figure S3: The Boltzmann distribution of conformers of chloroform complexed cryptophane-C based on the energies in column eee(box) and
EEE(cylinder) in Table 4.
9Table 5: The dihedral angle of the linkers and methoxy groups of chloroform complexed Cryptophane-C. The conformers labeled by ’b’ have
different dihedral angle of the methoxy groups.
Conformer/Dihedral O-1’-2’-O O-1’-2’-O O-1’-2’-O 3”-2”-O-M 3”-2”-O-M 3”-2”-O-M
T1T1T1(1) 178.7 179.2 179.3 1.4 2.0 2.1
T1T1T1(2) -174.8 -172.6 -172.4 1.9 0.9 0.5
T1T1T2(1) -168.8 -178.9 179.9 -0.2 0.8 2.8
T1T2T2(1) -169.9 -170.9 -178.5 -0.1 0.1 3.2
T2T2T2(1) -168.9 -169.4 -169.0 -0.6 0.2 -0.4
T2T2T2(2) -168.2 -167.9 -167.9 -0.7 -0.2 -0.6
G+1T1T1(1) 66.3 -177.4 179.0 3.0 2.0 3.6
G+1T1T1(2) 65.9 -177.5 177.7 1.6 2.5 1.9
G1T1T1(1) -71.0 179.9 -179.0 1.9 0.6 1.9
G1T1T1(2) -73.8 -178.7 -167.0 2.6 3.8 0.8
G+2T1T1(1) 61.9 -178.4 -179.2 -0.4 1.2 2.4
G+2T1T1(2) 64.6 -173.4 -169.3 -0.9 1.4 0.6
G2T1T1(1) -57.1 -177.7 179.8 -0.6 1.0 -0.6
G2T1T1(2) -58.4 -177.9 -169.7 1.0 1.4 0.7
G+1T2T2(1) 66.0 -169.7 -169.7 1.1 0.7 0.2
G+1T2T2(2) 65.8 -169.3 -168.2 2.2 -1.6 0.3
G1T2T2(1) -68.9 -170.1 -172.0 2.6 -1.3 -0.6
G1T2T2(2) -68.5 -170.1 -170.4 -0.6 2.2 -2.6
G+2T2T2(1) 63.2 -167.7 -169.5 0.6 -0.2 -0.5
G+2T2T2(2) 64.9 -169.2 -167.5 -0.3 -0.5 -1.8
G2T2T2(1) -57.1 -171.0 -171.4 -0.6 0.9 -1.2
G2T2T2(2) -57.0 -171.5 -170.4 -2.7 0.1 -0.4
G+1G+1T1(1) 67.2 68.1 -176.9 1.8 2.0 2.1
G+1G+1T1(2) 67.5 66.3 -175.8 2.7 1.9 1.8
G1G 1T1(1) -71.8 -70.5 -179.8 1.7 2.1 0.9
G1G 1T1(2) -71.2 -70.2 -175.2 1.4 3.3 -0.2
G+1G+1T2(1) 68.6 67.1 -169.6 2.0 1.7 -0.4
G+1G+1T2(2) 65.6 67.5 -169.4 1.4 3.2 -1.1
G1G 1T2(1) -71.1 -69.9 -174.1 1.8 2.4 -0.8
G1G 1T2(2) -70.1 -69.8 -173.4 2.7 2.7 -3.1
G+2G+2T1(1) 64.5 63.4 -177.0 0.7 -0.2 -0.5
G+2G+2T1(2) 65.5 65.2 -170.2 -2.0 -1.8 0.1
10Table 5 continued
Conformer/Dihedral O-1’-2’-O O-1’-2’-O O-1’-2’-O 3”-2”-O-M 3”-2”-O-M 3”-2”-O-M
G2G 2T1(1) -57.5 -58.4 -177.2 -0.5 0.3 1.2
G2G 2T1(2) -58.7 -59.1 -174.7 -0.4 0.3 0.8
G+2G+2T2(1) 64.5 64.7 -168.6 -1.1 -1.0 -0.5
G+2G+2T2(2) 66.2 65.0 -168.2 -1.1 -1.5 -1.7
G2G 2T2(1) -57.8 -59.0 -171.9 0.0 -2.0 -0.5
G2G 2T2(2) -58.8 -59.2 -171.7 -1.1 0.7 -2.5
G+1G+1G+1(1) 68.4 68.8 68.4 2.0 1.7 2.3
G+1G+1G+1(2) 67.7 67.3 67.5 3.0 3.1 2.5
G1G 1G1(1) -71.9 -71.6 -71.7 2.6 1.7 2.1
G1G 1G1(2) -70.6 -71.1 -70.2 1.0 2.4 2.9
G+2G+2G+2(1) 65.9 66.1 65.6 -1.0 -1.4 -1.5
G+2G+2G+2(2) 66.9 66.7 66.7 -1.6 -1.4 -1.3
G2G 2G2(1) -59.7 -60.3 -60.1 -1.1 -1.4 -1.1
G2G 2G2(2) -60.8 -61.0 -61.0 -0.9 -0.4 -0.5
G+1T1T2(1) 66.3 -177.1 171.1 3.0 1.7 0.1
G+1T1T2(2) 65.3 -167.4 -167.4 0.7 2.3 -0.8
G+1G2T1(1) 67.6 -57.0 -178.0 -0.2 0.5 0.7
G+1G2T1(2) 64.7 -57.8 -174.7 0.1 0.8 1.3
G+1G2T2(1) 66.2 -57.9 -171.2 0.1 0.5 -1.4
G+1G2T2(2) 65.0 -58.2 -170.1 0.8 0.5 -2.7
G+2G2T1(1) 64.3 -56.1 -177.7 -1.5 0.5 1.1
G+2G2T1(2) 65.2 -57.6 -176.4 1.4 -2.4 0.2
G+1G+2G+2(1) 70.1 64.4 64.4 1.3 -0.6 -1.0
G+1G+2G+2(2) 66.9 66.5 66.4 -1.3 2.0 -1.8
G+2G+2G2(1) 63.8 66.4 -58.2 0.1 -1.2 -2.4
G+2G+2G2(2) 65.7 67.2 -58.4 -1.8 -2.4 -0.3
G+2G2G2(1) 64.2 -60.7 -58.2 -0.8 -0.8 -1.9
G+2G2G2(2) 64.7 -60.2 -58.5 -2.9 -1.2 0.4
G+2G+2G+2(1)b 65.3 65.4 65.2 -116.1 -115.8 -116.6
G+2G+2G+2(2)b 66.0 65.9 66.3 -116.6 -115.7 -115.9
11Table 6: The calculated chemical shifts of the linker and methoxy carbons of chloroform complexed Cryptophane-C in ppm. The column ’diff’
is the difference between the average of 2’ and the average of 1’.
Conformer/Carbon 1’ 1’ 1’ 2’ 2’ 2’ M M M diff(2’-1’)
T1T1T1(1) 76.0 76.0 75.3 74.6 74.3 74.0 56.2 56.0 55.8 -1.5
T1T1T1(2) 73.0 72.6 72.2 73.6 73.0 72.5 56.1 56.1 55.8 0.4
T1T1T2(1) 77.0 75.5 74.9 77.1 73.9 73.9 56.2 56.1 56.0 -0.8
T1T2T2(1) 77.1 75.7 75.6 76.7 76.7 73.8 56.2 55.9 55.9 -0.4
T2T2T2(1) 77.3 77.2 76.9 76.8 76.7 76.7 56.4 56.0 56.0 -0.4
T2T2T2(2) 76.5 76.7 76.7 77.6 77.4 77.4 56.1 56.1 56.2 0.8
G+1T1T1(1) 70.2 75.7 75.6 73.0 73.9 73.8 55.6 55.8 55.9 -0.3
G+1T1T1(2) 70.1 76.1 75.7 74.1 73.8 73.6 55.4 55.9 56.0 -0.1
G1T1T1(1) 69.9 76.0 75.9 74.0 73.5 75.1 56.0 55.8 55.7 0.3
G1T1T1(2) 70.1 76.0 70.8 74.2 73.5 73.5 56.3 55.9 55.7 1.4
G+2T1T1(1) 67.9 76.7 76.3 69.7 74.6 74.1 56.3 55.9 55.7 -0.8
G+2T1T1(2) 68.4 72.7 72.3 70.1 73.3 73.2 56.4 56.2 56.0 1.1
G2T1T1(1) 69.2 76.4 75.3 67.6 74.9 73.6 56.3 55.9 55.9 -1.6
G2T1T1(2) 68.4 77.0 71.7 67.5 74.5 73.6 56.2 56.0 55.8 -0.5
G+1T2T2(1) 70.7 77.4 76.7 73.5 76.4 77.0 56.1 56.0 55.6 0.7
G+1T2T2(2) 70.0 77.0 76.4 72.9 77.2 77.1 56.3 56.0 55.7 1.3
G1T2T2(1) 73.8 77.4 76.5 70.1 77.1 76.6 56.1 55.8 55.7 -1.3
G1T2T2(2) 69.6 76.4 76.9 73.7 77.2 76.7 56.2 56.1 55.9 1.6
G+2T2T2(1) 67.9 76.9 76.9 68.9 77.1 76.9 56.5 56.1 55.9 0.4
G+2T2T2(2) 68.3 76.7 76.6 69.6 77.3 77.3 56.4 56.0 56.0 0.9
G2T2T2(1) 68.9 77.7 76.1 67.6 76.9 76.4 56.2 56.1 55.8 -0.6
G2T2T2(2) 68.8 76.0 75.9 67.5 77.4 77.0 56.2 56.2 56.1 0.4
G+1G+1T1(1) 72.3 70.7 76.3 74.0 73.3 73.9 56.2 55.7 55.4 0.6
G+1G+1T1(2) 70.2 70.7 76.5 73.2 73.1 74.0 55.9 55.6 55.6 1.0
G1G 1T1(1) 70.4 69.4 76.1 73.9 73.9 74.1 55.7 55.6 55.6 2.0
G1G 1T1(2) 70.4 70.3 74.5 74.0 73.4 74.9 56.1 55.9 55.7 2.4
G+1G+1T2(1) 71.0 70.6 77.2 73.5 73.5 76.4 56.1 55.3 55.2 1.5
G+1G+1T2(2) 70.8 69.9 76.7 73.7 73.1 76.7 55.7 55.2 55.0 2.0
G1G 1T2(1) 69.7 69.6 76.5 74.1 73.3 76.8 56.2 55.7 55.6 2.8
G1G 1T2(2) 70.4 69.7 76.3 73.8 73.6 76.4 55.7 55.5 55.5 2.5
G+2G+2T1(1) 68.4 67.8 76.7 70.4 70.1 74.5 56.2 56.2 56.2 0.7
G+2G+2T1(2) 68.3 68.2 72.2 70.1 70.1 73.7 56.3 56.0 55.8 1.7
12Table 6 continued
Conformer/Carbon 1’ 1’ 1’ 2’ 2’ 2’ M M M diff(2’-1’)
G2G 2T1(1) 70.0 68.4 76.6 67.7 67.5 73.7 56.3 56.1 55.9 -2.0
G2G 2T1(2) 70.5 68.8 74.2 68.0 67.5 73.6 56.2 56.2 55.5 -1.5
G+2G+2T2(1) 68.0 68.0 76.9 69.9 69.8 76.8 56.2 56.2 56.1 1.2
G+2G+2T2(2) 68.9 68.5 75.7 70.8 70.4 77.4 56.2 56.0 56.0 1.8
G2G 2T2(1) 70.4 69.0 77.0 68.1 68.0 76.8 56.2 56.2 55.6 -1.2
G2G 2T2(2) 69.7 69.0 76.0 67.9 67.7 76.6 56.3 56.2 56.0 -0.8
G+1G+1G+1(1) 71.5 71.4 71.3 74.2 73.5 73.5 55.5 55.1 55.1 2.3
G+1G+1G+1(2) 71.2 70.9 70.7 73.8 73.5 73.5 55.6 55.5 55.2 2.7
G 1G1G1(1) 70.3 69.9 69.7 74.3 74.1 73.8 55.8 55.8 55.7 4.1
G 1G1G1(2) 70.2 70.2 69.9 74.2 74.0 74.0 55.7 55.6 55.5 4.0
G+2G+2G+2(1) 68.4 68.3 68.0 71.2 71.2 70.8 56.2 56.1 56.0 2.8
G+2G+2G+2(2) 69.0 68.7 68.6 71.6 71.3 71.0 56.3 56.1 56.0 2.5
G 2G2G2(1) 70.5 69.7 69.7 68.2 68.0 68.0 56.2 56.1 56.1 -1.9
G 2G2G2(2) 69.9 69.8 69.0 68.0 68.0 67.9 56.2 56.1 55.9 -1.6
G+1T1T2(1) 70.5 76.5 75.9 73.3 76.9 73.9 55.2 56.1 55.9 0.4
G+1T1T2(2) 69.3 77.2 71.7 72.4 76.9 74.0 56.1 55.9 55.9 1.7
G+1G2T1(1) 70.8 68.9 75.9 73.3 67.3 73.5 56.2 56.0 55.5 -0.5
G+1G2T1(2) 70.1 69.7 76.8 73.2 67.8 74.6 56.2 55.7 55.5 -0.3
G+1G2T2(1) 69.7 69.6 77.4 73.4 67.7 76.4 56.2 56.2 55.3 0.3
G+1G2T2(2) 70.0 69.4 76.6 73.7 67.3 76.5 55.3 56.1 56.0 0.5
G+2G2T1(1) 68.5 69.2 76.9 70.6 67.2 73.5 56.2 56.0 56.0 -1.1
G+2G2T1(2) 68.4 68.6 74.3 70.3 67.4 73.8 56.3 56.2 55.8 0.1
G+1G+2G+2(1) 69.9 69.7 68.0 73.4 70.3 68.2 56.2 56.1 55.4 1.4
G+1G+2G+2(2) 70.1 69.1 68.8 73.1 70.8 70.7 56.3 56.3 55.2 2.2
G+2G+2G2(1) 69.1 68.8 68.1 71.3 70.3 67.8 56.2 56.2 56.1 1.1
G+2G+2G2(2) 69.2 69.2 68.5 71.8 70.3 67.4 56.1 56.1 56.0 0.9
G+2G2G2(1) 70.1 68.2 68.1 69.9 67.9 67.6 56.3 56.3 55.9 -0.3
G+2G2G2(2) 70.1 68.9 68.4 70.0 67.7 67.4 56.2 56.2 56.1 -0.8
G+2G+2G+2(1)b 68.4 68.2 67.7 70.8 70.6 70.5 62.0 62.0 61.9 2.5
G+2G+2G+2(2)b 68.3 68.2 67.5 71.4 70.7 70.5 62.1 62.1 61.9 2.9
134.40 4.35 4.30 4.25 4.20 4.15 4.10 4.05
1H ppm
66.0
65.5
65.0
64.5
64.0
13C ppm
1'
2'
1' 2' 1' 2'
10 mM Cryptophane-C + 88 mM  12CH2Cl2 290K
Figure S4: Part of the HSQC spectrum of the solution of 11 mM of Cryptophane-C and 88 mM CH2Cl2 at 290K and 600 MHz for
1H and 150
MHz for 13C
14
